# Supplementary material for: Oscillatory cortical forces promote three dimensional cell intercalations that shape the murine mandibular arch
Source: Nat Commun. 2019 Apr 12;10:1703. doi: 10.1038/s41467-019-09540-z (PMC6461694; doi:10.1038/s41467-019-09540-z)
Supplement: Supplementary file 37 — Source data [file 41467_2019_9540_MOESM37_ESM.xlsx]

## Sheet: Fig. 1
Fig. 1C, D
(C) Cell cycle time Epithelium
	Anterior	Posterior	Lateral	Medial
Proximal Epithelium	11.1218	9.23713	11.2265	11.4521
Middle Epithelium	15.3256	13.651	14.2143	14.2567
Distal Epithelium	14.1278	13.9887	14.2313	14.2155
(D) Cell cycle time Mesenchyme
	Anterior	Posterior	Lateral	Medial
Proximal Mesenchyme	10.2121	10.2208	10.3498	10.4466
Middle Mesenchyme	13.2102	12.2277	13.3346	13.3421
Distal Mesenchyme	12.2201	11.3123	12.6746	12.7189
Fig. 1F
Elasticity
Ectoderm	Proximal	Middle	Distal		Mesoderm	Proximal	Middle	Distal
WT 19 Som. Epithelium	42.3116	46.8319	48.4215		WT 19 Som. Mesenchyme	55.5258	61.1039	68.1186
	20.3881	15.8245	18.2316			10.5924	16.8437	13.6953
WT 21 Som. Epithelium	71.1794	109.165	73.7117		WT 21 Som. Mesenchyme	127.902	107.617	130.25
	13.6221	14.8064	15.0466			18.4843	13.9048	14.8614
Fig. 1G
Viscosity
	Proximal	Middle	Distal
WT 19 Som.	77.979	68.1766	71.3275
	12.5231	12.4455	11.5027
WT 21 Som.	127.526	136.384	126.836
	21.9782	19.5064	21.1573

## Sheet: Fig. 2
Fig. 2B
WT	6	7	8	9	10	11	12	13	14	15
Jun 25 15 DIST	0	1	10	23	27	24	29	2	0	0	116	16.5714	11.9563
Oct 19 15 DIST	0	1	5	17	28	34	23	15	5	0	128		-0.467393
Jun 25 15 MID	0	1	17	39	47	22	13	3	0	0	142	20.2857	17.3274
Oct 19 15 MID	0	2	1	12	10	11	15	6	3	0	60		0.740314
Fig. 2E
Regions number from the left	Shape index S/V2/3
0	6.239
0	5.592
0	5.599
0	5.768
0	6.189
0	6.104
0	5.747
0	5.775
0	5.659
0	6.257
0	6.986
0	5.917
0	5.817
0	6.166
0	6.132
0	5.635
0	5.686
0	6.121
0	5.925
0	5.885
0	5.814
0	5.564
0	5.737
0	6.13
0	5.684
0	5.787
0	5.662
0	5.712
0	5.666
0	6.376
0	5.73
0	5.81
0	5.955
0	5.657
0	5.954
0	5.549
0	5.759
0	5.973
0	5.938
0	5.675
0	5.582
0	5.779
0	5.737
0	5.892
0	5.682
0	6.002
0	5.475
0	5.935
0	5.971
0	5.897
0	5.899
0	6.037
0	5.653
0	5.669
0	5.599
0	6.027
0	5.873
0	5.851
0	5.48
0	5.909
0	5.97
0	5.745
0	5.905
0	6.05
0	5.584
0	5.949
0	5.765
0	5.687
0	5.501
0	5.614
0	5.645
0	5.618
0	5.767
0	5.875
0	5.698
0	5.619
0	5.547
0	5.781
0	5.663
0	5.896
0	5.672
0	5.652
0	5.663
0	5.919
0	5.74
0	5.856
0	5.561
0	5.711
0	5.827
0	5.817
0	5.746
0	5.766
0	5.581
0	5.719
1	6.239
1	6.255
1	6.029
1	5.694
1	7
1	5.592
1	5.768
1	6.294
1	6.224
1	5.589
1	5.774
1	5.984
1	5.747
1	5.659
1	5.603
1	5.535
1	5.86
1	5.515
1	5.772
1	5.838
1	6.132
1	5.635
1	5.864
1	5.802
1	5.686
1	6.121
1	5.748
1	5.89
1	5.814
1	5.755
1	5.775
1	5.947
1	5.74
1	5.737
1	5.809
1	6.186
1	5.607
1	5.787
1	5.999
1	5.5
1	6.178
1	5.662
1	6.376
1	5.73
1	5.955
1	5.711
1	5.549
1	5.485
1	5.938
1	6.037
1	6.034
1	5.934
1	5.722
1	5.639
1	5.699
1	5.783
1	5.835
1	5.59
1	5.479
1	5.892
1	6.002
1	5.475
1	6.037
1	5.734
1	5.633
1	5.653
1	5.39
1	5.857
1	5.564
1	5.861
1	5.599
1	6.027
1	5.873
1	6.056
1	5.631
1	5.736
1	5.911
1	6.338
1	5.909
1	6.367
1	5.584
1	5.826
1	5.869
1	6.181
1	5.709
1	5.609
1	5.526
1	5.626
1	5.627
1	5.837
1	5.683
1	5.645
1	5.992
1	5.653
1	5.521
1	5.6
1	5.418
1	5.43
1	5.937
1	5.918
1	5.767
1	5.678
1	5.698
1	6.391
1	5.547
1	5.807
1	5.663
1	5.615
1	6.09
1	5.536
1	5.666
1	5.801
1	5.965
1	5.652
1	5.778
1	5.961
1	5.663
1	5.74
1	5.856
1	5.984
1	5.561
1	5.738
1	5.718
1	5.671
1	5.626
1	5.749
1	5.966
1	5.675
1	5.429
1	5.649
1	5.742
1	5.504
1	6.213
1	5.461
1	5.743
1	6.379
1	5.746
1	6.023
1	5.848
1	5.766
1	5.694
1	5.857
1	6.143
1	5.573
1	6.016
1	5.719
1	5.689
1	5.884
1	5.59
1	6.36
1	6.031
1	5.918
1	5.772
1	5.672
1	5.79
1	5.772
1	5.982
1	5.662
1	6.293
1	5.737
1	5.696
1	6.031
1	6.577
1	5.921
1	5.986
2	6.255
2	6.029
2	7
2	6.224
2	5.693
2	5.774
2	5.984
2	5.729
2	5.992
2	5.603
2	5.975
2	5.86
2	5.816
2	5.515
2	5.477
2	5.552
2	5.772
2	5.838
2	5.802
2	5.748
2	5.995
2	5.755
2	5.775
2	5.81
2	6.044
2	5.602
2	5.74
2	5.75
2	5.925
2	6.186
2	5.607
2	5.59
2	5.5
2	6.233
2	5.937
2	6.376
2	5.955
2	5.738
2	6.148
2	5.711
2	5.485
2	5.902
2	5.938
2	6.034
2	5.722
2	5.557
2	5.932
2	5.699
2	5.783
2	5.59
2	5.479
2	5.815
2	5.916
2	5.775
2	5.634
2	5.39
2	5.857
2	5.655
2	5.564
2	5.861
2	6.086
2	5.625
2	6.027
2	5.816
2	6.056
2	5.631
2	5.911
2	5.705
2	5.464
2	5.649
2	6.338
2	5.94
2	5.407
2	5.923
2	5.844
2	5.826
2	6.181
2	5.709
2	5.54
2	5.609
2	5.757
2	6.037
2	5.627
2	5.82
2	5.837
2	5.683
2	5.992
2	5.747
2	5.521
2	5.659
2	6.409
2	5.625
2	5.43
2	5.937
2	5.723
2	5.918
2	5.724
2	5.678
2	5.785
2	5.861
2	5.766
2	5.614
2	6.391
2	5.975
2	5.551
2	6.194
2	5.615
2	6.09
2	5.536
2	5.614
2	5.578
2	5.908
2	5.965
2	5.929
2	5.961
2	6.16
2	5.984
2	5.868
2	5.779
2	5.484
2	6.168
2	5.966
2	6.091
2	5.738
2	5.718
2	5.723
2	5.626
2	5.749
2	5.546
2	6.096
2	5.429
2	5.942
2	5.504
2	6
2	6.213
2	5.671
2	5.784
2	6.379
2	5.542
2	5.673
2	5.714
2	5.692
2	5.858
2	5.797
2	5.848
2	6.06
2	5.657
2	5.826
2	5.694
2	5.857
2	5.688
2	6.052
2	5.95
2	5.848
2	6.016
2	5.672
2	5.884
2	6.36
2	5.984
2	6.267
2	5.762
2	5.944
2	5.751
2	5.672
2	5.79
2	5.772
2	5.982
2	6.106
2	5.838
2	5.736
2	5.781
2	5.555
2	5.664
2	5.737
2	5.66
2	5.815
2	6.294
2	5.696
2	5.852
2	6.059
2	6.58
2	5.65
2	6.577
2	5.486
2	5.638
2	5.97
2	5.59
2	5.986
2	5.735
2	5.893
2	5.903
2	6.444
2	6.538
2	6.077
2	6.81
2	5.807
2	5.856
2	5.826
2	5.725
2	6.25
2	5.8
2	5.532
2	6.096
2	5.704
2	6.007
3	6.261
3	5.602
3	5.75
3	6.259
3	5.596
3	6.233
3	5.937
3	5.99
3	5.932
3	6.317
3	5.916
3	5.775
3	5.871
3	5.933
3	5.719
3	5.655
3	5.625
3	5.464
3	5.649
3	5.909
3	5.94
3	5.407
3	6.051
3	5.844
3	5.728
3	5.709
3	5.813
3	5.54
3	5.757
3	6.037
3	6.085
3	5.82
3	6.409
3	5.625
3	5.794
3	5.785
3	5.861
3	5.766
3	5.923
3	5.614
3	5.686
3	6.288
3	6.194
3	5.536
3	5.866
3	5.614
3	5.578
3	5.908
3	5.682
3	5.929
3	5.881
3	5.779
3	5.957
3	6.206
3	6.168
3	5.966
3	6.091
3	5.859
3	6.089
3	5.723
3	5.546
3	5.752
3	5.983
3	5.671
3	6.024
3	5.784
3	5.944
3	5.982
3	5.542
3	5.673
3	5.714
3	5.787
3	5.692
3	5.858
3	5.965
3	5.797
3	6.06
3	5.657
3	5.826
3	7.129
3	5.991
3	6.15
3	6.402
3	5.688
3	6.052
3	5.95
3	5.848
3	6.661
3	6.347
3	6.229
3	5.984
3	5.719
3	5.762
3	5.934
3	5.819
3	5.944
3	5.534
3	5.912
3	5.751
3	5.995
3	5.905
3	6.032
3	5.744
3	5.781
3	5.555
3	5.929
3	5.664
3	5.771
3	5.838
3	5.536
3	5.917
3	5.66
3	5.815
3	6.036
3	6.294
3	5.623
3	5.928
3	6.054
3	5.997
3	5.615
3	5.65
3	5.763
3	5.734
3	6.103
3	5.724
3	5.486
3	5.94
3	5.803
3	5.736
3	5.97
3	5.59
3	6
3	5.776
3	5.879
3	5.884
3	5.818
3	5.735
3	6.209
3	5.903
3	5.925
3	5.594
3	5.77
3	5.762
3	6.476
3	6.538
3	6.077
3	6.81
3	5.807
3	5.585
3	5.917
3	6.435
3	5.856
3	5.564
3	5.871
3	6.089
3	5.725
3	6.25
3	5.515
3	5.669
3	5.8
3	5.46
3	5.733
3	5.591
3	5.842
3	5.675
3	5.615
3	5.681
3	6.021
3	5.919
3	5.532
3	5.769
3	6.096
3	5.58
3	6.007
3	5.833
3	5.763
3	5.822
3	5.798
3	6.277
3	5.922
3	5.833
3	5.766
3	5.947
3	5.729
3	5.94
3	5.692
3	5.92
3	6.354
3	5.968
3	5.913
3	6.367
3	5.794
3	5.977
3	5.668
3	6.5
3	5.658
3	6.006
3	5.858
4	5.728
4	6.085
4	6.288
4	5.701
4	5.865
4	5.866
4	5.682
4	5.881
4	6.089
4	6.024
4	5.982
4	5.787
4	5.965
4	7.129
4	6.15
4	6.402
4	6.052
4	6.661
4	6.347
4	6.229
4	5.724
4	5.719
4	6.304
4	5.819
4	5.534
4	5.912
4	6.33
4	5.995
4	6.032
4	5.744
4	5.929
4	5.771
4	5.838
4	5.536
4	6.05
4	6.203
4	6.036
4	5.925
4	5.928
4	6.054
4	5.672
4	5.997
4	5.615
4	5.889
4	5.602
4	5.724
4	5.94
4	5.807
4	5.736
4	5.946
4	6.237
4	6
4	5.776
4	5.818
4	5.809
4	5.795
4	5.66
4	6.209
4	5.925
4	5.594
4	5.77
4	5.762
4	6.476
4	5.684
4	5.585
4	5.748
4	5.769
4	5.564
4	5.871
4	6.089
4	5.837
4	5.515
4	5.669
4	5.729
4	5.733
4	5.591
4	5.842
4	5.675
4	5.853
4	5.615
4	5.681
4	6.021
4	5.893
4	5.557
4	5.841
4	5.854
4	5.638
4	5.769
4	5.687
4	6.255
4	5.56
4	5.763
4	5.822
4	5.942
4	5.835
4	5.662
4	5.913
4	5.798
4	5.819
4	5.926
4	5.874
4	5.797
4	5.678
4	5.833
4	5.981
4	5.931
4	5.78
4	5.766
4	5.947
4	5.882
4	5.654
4	5.729
4	5.956
4	5.94
4	5.949
4	5.732
4	5.92
4	5.968
4	6.009
4	5.61
4	5.992
4	5.827
4	5.902
4	5.85
4	5.982
4	6.018
4	5.874
4	5.843
4	5.977
4	5.933
4	5.819
4	5.893
4	5.663
4	5.919
4	5.774
4	5.758
4	5.554
4	5.647
4	5.644
4	5.553
4	5.449
4	5.622
4	5.658
4	5.803
4	5.858
4	5.482
4	6.328
4	5.414
4	6.081
4	5.618
4	6.082
4	5.541
4	5.677
4	6.166
4	5.94
5	6.304
5	6.33
5	5.929
5	6.203
5	6.036
5	5.672
5	5.702
5	5.602
5	5.724
5	5.807
5	5.946
5	5.912
5	6.237
5	5.795
5	5.66
5	5.936
5	6.517
5	5.684
5	5.748
5	5.769
5	5.564
5	5.876
5	5.892
5	6.655
5	5.837
5	5.729
5	5.722
5	5.675
5	5.853
5	5.863
5	5.893
5	5.841
5	6.06
5	5.638
5	6.153
5	6.255
5	5.56
5	5.729
5	5.942
5	5.835
5	5.956
5	5.648
5	5.662
5	5.913
5	5.926
5	6.211
5	5.797
5	5.678
5	5.981
5	5.931
5	5.831
5	5.78
5	5.719
5	5.882
5	5.654
5	5.596
5	5.879
5	5.612
5	5.856
5	5.675
5	5.5
5	5.732
5	5.61
5	5.981
5	5.807
5	5.944
5	5.827
5	5.902
5	5.85
5	5.982
5	6.018
5	6.109
5	5.843
5	5.589
5	5.933
5	5.739
5	5.819
5	5.935
5	5.663
5	5.72
5	5.943
5	5.902
5	5.887
5	5.925
5	5.774
5	5.758
5	5.913
5	5.787
5	5.576
5	5.647
5	5.75
5	5.752
5	5.752
5	6.004
5	5.449
5	5.622
5	5.772
5	6.016
5	5.913
5	5.695
5	5.593
5	5.414
5	5.869
5	5.581
5	5.618
5	5.912
5	5.565
5	5.755
5	6.082
5	5.567
5	6.095
5	5.87
5	6.002
5	5.677
5	5.798
5	5.654
5	5.542
5	5.755
5	5.792
5	5.664
5	6.068
5	6.009
5	5.859
5	6.062
5	5.96
5	5.659
5	5.521
5	5.739
5	5.876
5	5.847
5	5.436
5	6.02
5	6.032
5	5.68
5	5.975
6	5.936
6	6.517
6	6.655
6	5.722
6	5.658
6	5.891
6	6.06
6	6.153
6	6.28
6	6.29
6	5.956
6	5.658
6	5.648
6	6.445
6	6.085
6	5.925
6	6.211
6	5.831
6	6.359
6	6.172
6	5.641
6	5.882
6	5.654
6	5.596
6	5.879
6	5.612
6	5.856
6	5.816
6	5.941
6	5.675
6	5.5
6	6.37
6	5.944
6	5.477
6	5.807
6	5.944
6	5.55
6	5.976
6	5.843
6	5.589
6	6.001
6	5.739
6	6.091
6	5.935
6	5.902
6	5.454
6	5.925
6	5.515
6	5.828
6	5.588
6	5.576
6	5.75
6	5.752
6	5.752
6	6.004
6	5.642
6	5.724
6	6.055
6	6.016
6	5.913
6	5.695
6	5.98
6	5.541
6	5.869
6	5.806
6	5.581
6	5.877
6	5.891
6	5.941
6	6.098
6	5.667
6	5.567
6	6.095
6	5.573
6	5.461
6	5.849
6	5.948
6	5.87
6	6.002
6	5.807
6	5.762
6	5.54
6	5.929
6	5.654
6	5.542
6	5.88
6	5.834
6	5.782
6	6.039
6	5.792
6	5.773
6	5.697
6	6.182
6	5.593
6	6.068
6	6.062
6	5.56
6	5.784
6	5.926
6	5.604
6	5.668
6	5.576
6	5.96
6	5.618
6	5.521
6	6.097
6	5.775
6	5.675
6	5.533
6	5.763
6	6.039
6	5.834
6	5.847
6	6.344
6	6.004
6	5.912
6	5.892
6	5.448
6	5.756
6	5.573
6	5.471
6	5.643
6	5.891
6	5.624
6	5.646
6	5.979
6	5.793
6	5.568
6	5.648
6	5.797
6	5.928
6	5.815
6	6.032
6	5.839
6	6.081
6	5.68
6	5.902
6	5.807
6	5.503
6	5.579
6	5.537
6	5.947
6	5.779
6	5.387
6	5.377
6	5.361
6	5.861
6	5.492
6	5.913
6	5.79
6	6.159
6	5.949
6	5.652
6	5.575
6	5.719

## Sheet: Fig. 3
Fig. 3E
(E) F-Actin Middle Epithelium in WT
	0-15°	15-30°	30-45°	45-60°	60-75°	75-90°
WT	1.02775	1.01148	1.25893	1.32544	1.52321	1.72391
(E) F-Actin Middle Mesenchyme in WT
	0-15°	15-30°	30-45°	45-60°	60-75°	75-90°
WT	0.981883	0.980934	1.23291	1.38231	1.58879	1.71033
(E) pMLC Middle Epithelium in WT
	0-15°	15-30°	30-45°	45-60°	60-75°	75-90°
WT	1.15017	1.27103	1.38019	1.51328	1.57326	1.57093

## Sheet: Fig. 4
Fig. 4C
VinTS
Average lifetimes	Mid ectoderm	Dist ectoderm	Mid mesoderm	Dist mesoderm
Mar 16 22s (ecto)	2.63964	2.56909	2.53864	2.62264
Mar 30 21s (meso)	2.59255	2.59391	2.48727	2.64227
	2.52609	2.58727	2.52573	2.65773
	2.62273	2.57645	2.57064	2.67664
	2.53609	2.60364	2.50636	2.587
Mar 14 21s	2.42564	2.57164	2.72491	2.665
	2.36782	2.52755	2.63727	2.68673
	2.42273	2.59291	2.69173	2.70909
	2.49	2.57918	2.68982	2.63045
	2.53173	2.58327	2.68627	2.68564
Mar 4 20s	2.39809	2.56436	2.65464	2.71009
	2.521	2.61909	2.68345	2.67355
	2.52009	2.52564	2.70309	2.71082
	2.49518	2.577	2.67182	2.70527
	2.48855	2.65009	2.664	2.702
VinTFP
Average lifetime	Mid Ecto	Dist Ecto	Mid Meso	Dist Meso
	2.74091	2.72173	2.75691	2.74345
	2.74118	2.71045	2.75927	2.74736
	2.73245	2.72209	2.75236	2.73618
	2.72355	2.73096	2.75727	2.76955
	2.72718	2.72445	2.77782	2.76536
	2.73355	2.72012	2.78245	2.77036
	2.71942	2.71927	2.78836	2.76473
	2.72764	2.71918	2.78282	2.76827
Fig. 4F
(F) Cytosolic calcium/VinTS lifetime correlation Middle
	2 min	4 min	6 min	8 min	10 min	12 min	14 min	16 min	18 min	20 min
First - Min	0.10205	0.298	0.079	0.14575	0.101	0.08875	0.22025	0.287325	0.1247	0.072325
First	4.40525	4.33	4.405	4.31675	4.472	4.25975	4.31625	4.35832	4.3957	4.42633
Median - First	0.08625	0.2215	0.059	0.17225	0.0195	0.321	0.13875	0.129175	0.0763	0.061675
Third - Median	0.044325	0.1025	0.008	0.06075	0.02025	0.22175	0.017	0.0545	0.0076	0.05625
Max - Third	0.084175	0.076	0.105	0.10425	0.10025	0.1725	0.1332	0.068	0.2122	0.04975
(F) Cytosolic calcium/VinTS lifetime correlation Distal
	2 min	4 min	6 min	8 min	10 min	12 min	14 min	16 min	18 min	20 min
First - Min	0.095	0.017	0.094	0.057	0.141	0.0087	0.1264	0.183	0.2388	0.2112
First	3.987	3.971	4.026	3.928	4.112	3.871	3.997	4.0542	4.1098	4.154
Median - First	0.1162	0.127	0.226	0.104	0.06703	0.185	0.175	0.0731	0.1622	0.0631
Third - Median	0.1688	0.134	0.0212	0.0228	0.12332	0.0982	0.066	0.095	0.0024	0.0039
Max - Third	0.0032	0.122	0.00763	0.0352	0.0392	0.161	0.034	0.111	0.4432	0.133

## Sheet: Fig. 5
Fig. 5C
RC/PD
	19 Som.	21 Som.	Simulated shape
WT	0.412503	0.295911	0.445446
Wnt5a-/-	0.424485	0.463573	0.4059
Fig. 5G
dataset	WTPI	WTPF	delta	dataset	WTDI	WTDF	delta	dataset	MPI	MPF	delta	dataset	MDI	MDF	delta
Mar 23 21s	14.744	116.565	101.821	Feb 3 22s	14.659	178.773	164.114	Mar 19 22s	10.62	81.254	70.634	Nov 11 22s	92.34	97.52	5.18
Feb 10 20s	19.983	22.249	2.266	Mar 18 22s	22.521	21.801	0.72	Mar 19 22s	17.59	16.557	1.033	Nov 11 22s	35.43	25.35	10.08
Mar 18 22s	25.71	133.363	107.653	Mar 18 22s	32.347	33.275	0.928	Apr 8 22s	49.028	52.853	3.825	Nov 11 22s	75.96	75.14	0.82
Mar 23 21s	50.826	45.603	5.223	Feb 3 22s	40.062	39.474	0.588	Mar 19 22s	55.305	40.365	14.94	Nov 11 22s	174.92	146.06	28.86
Feb 10 20s	63.435	164.578	101.143	Feb 3 22s	56.739	146.926	90.187	Apr 8 22s	56.31	53.746	2.564	Nov 11 22s	98.28	94.03	4.25
Mar 18 22s	66.038	163.301	97.263	Feb 10 20s	58.173	150.803	92.63	Mar 19 22s	73.89	86.269	12.379	Nov 11 22s	107.78	98.67	9.11
Mar 18 22s	78.69	172.614	93.924	Feb 10 20s	139.899	33.69	106.209	Mar 19 22s	94.64	25.463	69.177	Nov 11 22s	123.02	108.22	14.8
Jan 28 21s	101.821	23.199	78.622	Mar 18 22s	161.565	85.914	75.651	Apr 8 22s	95.826	91.548	4.278	Nov 11 22s	97.24	95.57	1.67
Mar 18 22s	105.124	29.358	75.766	Feb 10 20s	170.961	4.086	166.875	Apr 8 22s	98.326	105.018	6.692	Nov 11 22s	3.52	2.02	1.5
May 6 22s	119.476	26.565	92.911		194.659	358.773	164.114	Mar 19 22s	151.232	158.749	7.517	Nov 11 22s	70.29	61.56	8.73
Mar 18 22s	119.539	35.789	83.75		202.521	201.801	0.72	Mar 19 22s	151.93	56.041	95.889	Nov 11 22s	55.49	68.68	13.19
Jan 28 21s	130.156	146.31	16.154		212.347	213.275	0.928	Apr 8 22s	157.557	56.976	100.581	Apr 29 22s	70.35	65.43	4.92
Jan 28 21s	141.34	60.573	80.767		220.062	219.474	0.588	Mar 19 22s	159.146	61.699	97.447	Apr 29 22s	98.13	86.7	11.43
Mar 23 21s	177.614	81.573	96.041		236.739	326.926	90.187	Mar 19 22s	164.055	169.563	5.508		272.34	277.52	5.18
1	194.744	296.565	101.821		238.173	330.803	92.63	1	190.62	261.254	70.634		215.43	205.35	10.08
2	199.983	202.249	2.266		319.899	213.69	106.209	2	197.59	196.557	1.033		255.96	255.14	0.82
1	205.71	313.363	107.653		341.565	265.914	75.651	1	229.028	232.853	3.825		354.92	326.06	28.86
2	230.826	225.603	5.223		350.961	184.086	166.875	2	235.305	220.365	14.94		278.28	274.03	4.25
1	243.435	344.578	101.143					1	236.31	233.746	2.564		287.78	278.67	9.11
2	246.038	343.301	97.263					2	253.89	266.269	12.379		303.02	288.22	14.8
1	258.69	352.614	93.924					1	274.64	205.463	69.177		277.24	275.57	1.67
2	281.821	203.199	78.622					2	275.826	271.548	4.278		183.52	182.02	1.5
1	285.124	209.358	75.766					1	278.326	285.018	6.692		250.29	241.56	8.73
2	299.476	206.565	92.911					2	331.232	338.749	7.517		235.49	248.68	13.19
1	299.539	215.789	83.75					1	331.93	236.041	95.889		250.35	245.43	4.92
2	310.156	326.31	16.154					2	337.557	236.976	100.581		278.13	266.7	11.43
1	321.34	240.573	80.767					1	339.146	241.699	97.447
2	357.614	261.573	96.041					2	344.055	349.563	5.508
Fig. 5H
WNT5A Mutant
Number of neighbours	6	7	8	9	10	11	12	13	14	15
Mar 30 16 23s DIST	0	0	3	13	17	18	20	3	3	0	77
Jan 26 26 20s DIST	0	2	7	10	9	14	19	6	2	0	69
Mar 30 16 23s MID	0	5	6	7	13	19	6	2	0	0	58
Jan 26 16 20s MID	0	4	6	7	7	5	3	2	0	0	34

## Sheet: Fig. 6
Fig. 6A
(A) F-Actin Epithelium in Wnt5a-/-
	0-15°	15-30°	30-45°	45-60°	60-75°	75-90°
Wnt5a+/-	1.08823	1.12902	1.24194	1.38323	1.56547	1.67214
Wnt5a-/-	1.05934	0.982389	1.02529	1.07433	1.12213	1.12113
(A) F-Actin Mesenchyme in Wnt5a-/-
	0-15°	15-30°	30-45°	45-60°	60-75°	75-90°
Wnt5a+/-	1.08234	1.106	1.26523	1.35211	1.50532	1.76805
Wnt5a-/-	1.32118	1.23546	1.15524	1.16345	1.32443	1.33156
(A) pMLC Epithelium in Wnt5a-/-
	0-15°	15-30°	30-45°	45-60°	60-75°	75-90°
Wnt5a+/-	1.18212	1.21233	1.35885	1.54003	1.57279	1.62338
Wnt5a-/-	0.993278	1.06423	1.08094	1.12773	1.19553	1.21989
Fig. 6B
VinTS	WT					VinTFP						VinTS	Wnt5a mutant
Average lifetime	Mid ectoderm	Dist ectoderm	Mid mesoderm	Dist mesoderm		Average lifetime	Mid Ecto	Dist Ecto	Mid Meso	Dist Meso		Average lifetime	Mid ectoderm	Dist ectoderm	Mid mesoderm	Dist mesoderm
Mar 16 22s (ecto)	2.63964	2.56909	2.53864	2.62264			2.74091	2.72173	2.75691	2.74345		Apr 19 20s	2.50764	2.55518	2.73591	2.66264
Mar 30 21s (meso)	2.59255	2.59391	2.48727	2.64227			2.74118	2.71045	2.75927	2.74736			2.50118	2.549	2.67927	2.75982
	2.52609	2.58727	2.52573	2.65773			2.73245	2.72209	2.75236	2.73618			2.52455	2.57791	2.67545	2.68882
	2.62273	2.57645	2.57064	2.67664			2.72355	2.73096	2.75727	2.76955			2.58336	2.54745	2.68973	2.71364
	2.53609	2.60364	2.50636	2.587			2.72718	2.72445	2.77782	2.76536			2.50591	2.60809	2.69964	2.70073
Mar 14 21s	2.42564	2.57164	2.72491	2.665			2.73355	2.72012	2.78245	2.77036		May 2 16 20s	2.55218	2.53609	2.67773	2.73664
	2.36782	2.52755	2.63727	2.68673			2.71942	2.71927	2.78836	2.76473			2.36773	2.53882	2.72691	2.72827
	2.42273	2.59291	2.69173	2.70909			2.72764	2.71918	2.78282	2.76827			2.43118	2.47773	2.725	2.75273
	2.49	2.57918	2.68982	2.63045									2.52455	2.47636	2.68573	2.73473
	2.53173	2.58327	2.68627	2.68564									2.44036	2.43	2.76027	2.74436
Mar 4 20s	2.39809	2.56436	2.65464	2.71009
	2.521	2.61909	2.68345	2.67355
	2.52009	2.52564	2.70309	2.71082
	2.49518	2.577	2.67182	2.70527
	2.48855	2.65009	2.664	2.702
Fig. 6E
(E) Cytpsplic calcium (Fluo8) in WT
WT	#1-0	#1-0.2	#1-0.4	#1-0.6	#1-0.8
First - Min	31.3478	3.3221	59.5168	33.5222	26.5898
First	76.3892	45.9975	70.5332	54.5333	49.5323
Median - First	13.5578	11.2234	27.5099	10.5003	27.5883
Third - Median	26.5578	59.2211	38.0678	29.0994	10.5119
Max - Third	8.89004	61.3562	63.3338	139.222	14.5003
(E) Cytpsplic calcium (Fluo8) in Wnt5a-/-
Wnt5a-/-	#1-0	#1-0.2	#1-0.4	#1-0.6	#1-0.8
First - Min	47.5112	18.5445	12.5335	12.8843	10.522
First	149.229	141.503	153.59	112.056	108.522
Median - First	27.5113	46.5448	23.5559	9.00454	14.522
Third - Median	28.523	7.88903	14.5589	26.5221	10.0099
Max - Third	17.534	6.00234	30.5563	47.5449	50.7743

## Sheet: Fig. 7
	Fig. 7C
	F-actin Middle Epithelium in Sox2-Cre;Z/Wnt5a
		0-15°	15-30°	30-45°	45-60°	60-75°	75-90°
	Z/Wnt5a	1.10935	1.05923	1.25927	1.5139	1.66468	1.92034
	Sox2:Cre:Z/Wnt5a	0.980678	1.00927	1.10912	1.13483	1.14456	1.31098
	F-actin Middle Mesenchyme in Sox2-Cre;Z/Wnt5a
		0-15°	15-30°	30-45°	45-60°	60-75°	75-90°
	Z/Wnt5a	1.16046	1.20912	1.30925	1.53923	1.65905	1.69903
	Sox2:Cre:Z/Wnt5a	1.10909	1.21046	1.2123	1.2439	1.30923	1.30946
	pMLC Middle Epithelium in Sox2-Cre;Z/Wnt5a
		0-15°	15-30°	30-45°	45-60°	60-75°	75-90°
	Z/Wnt5a	1.10902	1.05921	1.25944	1.51087	1.59325	1.64231
	Sox2:Cre:Z/Wnt5a	0.981296	1.00902	1.10923	1.17693	1.28441	1.32438
	Fig. 7D
	Percentage of Nuclear YAP/DAPI in Wnt5a-/- (%)
		proximal	middle	distal
	WT	51.2334	81.2303	71.2335
	Wnt5a-/-	53.452	34.2406	27.8919
	Fig. 7H
	Percentage of Piezo1 positive cells (%)
	Wnt5a+/-	72.0233
	Wnt5a-/-	10.2145

## Sheet: Supp. Fig. 3
Supp. Fig. 3D
F-actin Proximal Epithelium
	0-15°	15-30°	30-45°	45-60°	60-75°	75-90°
WT	1.13823	1.12921	1.14132	1.18377	1.26532	1.2729
F-actin Distal Epithelium
	0-15°	15-30°	30-45°	45-60°	60-75°	75-90°°
WT	1.1331	1.10504	1.23806	1.38321	1.34521	1.37833
F-actin Proximal Mesenchyme
	0-15°	15-30°	30-45°	45-60°	60-75°	75-90°
WT	1.06533	1.27302	1.16502	1.3021	1.30533	1.1681
F-actin Distal Mesenchyme
	0-15°	15-30°	30-45°	45-60°	60-75°	75-90°
WT	1.13232	1.11809	1.11524	1.13423	1.07886	1.13099

## Sheet: Supp. Fig. 4
Supp. Fig. 4B
14-12-05 D4 EBs FLIM lifetime (phase)
Image	VINTFPC01956	VINTFPC01957	VINTFPC01958	VINTFPC01959	VINTLD701960	VINTLD701961	VINTLD701962	VINTLD7016963	VINTLD701964	VINTSB701965	VINTSB701966
1	3.06187	3.02632	2.97861	3.08015	2.99191	3.09179	3.01185	3.03101	2.9819	2.63593	2.56254
2	3.00837	3.00263	2.97287	2.98988	3.10069	3.03499	3.02463	3.02927	2.96428	2.88648	2.50883
3	2.96852	3.00749	2.85903	3.02426	3.06748	3.05009	3.02979	3.04005	2.96781	2.75919	2.62387
4	3.0214	3.04566	2.95576	3.00966	3.00209	3.04485	3.03503	2.97608	2.98274	2.8491	2.77145
5	3.0195	3.0354	2.91775	3.03182	3.04378	3.00891	3.00504	3.04875	2.92258	2.87791	2.66296
6	3.18301	3.07595	2.89186	3.05283	3.02062	3.0319	2.96499	3.11433	2.98528	2.85016	2.61614
7	3.11356	3.05156	2.93502	3.00152	3.0796	3.05859	3.05885	3.06394	2.89878	2.8583	2.66841
8	3.10003	2.96697	3.02981	3.08295	3.04348	3.05824	2.96484	3.06333	2.97726	2.84539	2.5805
9	3.09105	2.98128	2.97453	3.03257	2.96176	3.08101	2.93951	3.05876	2.9907	2.55844	2.62681
10	3.04439	3.08165	2.96965	3.04674	3.01452	3.11032	2.97773	3.07569	2.95309	2.82776	2.64343
11	3.00998		2.92904	3.0253	3.01894	3.088	3.01793	3.04182	2.91491	2.65043	2.61009
12	3.04821		2.91158		3.01963	3.09572	2.96595	3.08306		2.78695	2.49712
13					3.01602			3.08776		2.82362
Supp. Fig. 4C
14-12-11 D10 EBs FLIM lifetime (phase)
Image	VINTFPC20101974	VINTFPC20201976	VINTFPC2021977	VINTLD70101978	VINTLD70101979	VINTLD70101980	VINTLD70201981	VINTLD70201982	VINTLD70201983	VINTLD70201984	VINTLD70301985	VINTLD70301986	VINTLD70301987	VINTLD7031988	VINTSB70101989	VINTSB70101990	VINTSB70101991	VINTSB70101992	VINTSB70201993	VINTSB70201994	VINTSB70201996	VINTSB70201997	VINTSB70301998	VINTSB70301999
1	2.5186	2.60954	2.63197	2.28908	2.43639	2.6022	2.49942	2.53787	2.43383	2.43647	1.66726	2.56443	2.39552	2.31678	2.29473	2.41752	2.59499	2.55631	2.39996	2.21495	2.3963	2.18456	2.32235	2.16731
2	2.50913	2.59289	2.78189	2.35715	2.45274	2.51696	2.50187	2.5304	2.43995	2.53641	2.61626	2.30164	2.05662	2.32352	2.3895	2.3424	2.5552	2.56669	2.29326	2.1973	2.50787	2.15276	2.38953	2.18026
3	2.52006	2.59789	2.76375	2.05639	2.63758	2.38822	2.4726	2.50525	2.47838	2.53286	1.91533	1.37879	1.44966	2.29139	2.28717	2.1135	2.43198	2.57297	2.56614	2.13882	2.34209	2.4048	2.3855	2.21821
4	2.51571	2.65302	2.70796	2.32779	2.487	2.33885	2.56327	2.51121	2.45437	2.4844	2.3952	2.88697	1.7431	2.33687	2.50551	2.53373	2.55213	2.51037	2.08424	2.19098	2.71828	2.24093	2.22798	2.24103
5	2.53472	2.68519	2.76513	2.45239	2.46513	2.35313	2.35422	2.54219	2.44418	2.3668	2.08102	0.89828	1.23852	2.34348	2.34071	2.53147	2.43868	2.61451	1.94018	2.34858	2.64422	2.28812	2.32128	2.36164
6	2.57232	2.59827	2.6416	2.50287	2.43802	2.32505	2.50787	2.52346	2.39884	2.4433	1.60914	2.50642	1.08537	2.29744	2.43436	2.05576	2.40468	2.49533	2.2967	2.27134	2.27366	2.36184	2.48235	2.33455
7	2.65226	2.75292	2.73788	2.3669	2.48921	2.54147	2.45038	2.5216	2.24758	2.44569	2.98003	-0.157826	0.57526	2.26324	2.52037	2.58518	2.36292	2.54839	2.43897	2.4031	2.31382	2.37226	2.31938	2.15533
8	2.53582	2.59514	2.77755	2.34804	2.46494	2.3899	2.58329	2.51633	2.42858	2.50073	2.36995	1.59893	1.2984	2.31229	2.52351	2.41251	2.40634	2.57661	2.26504	2.3267	2.36201	2.42897	2.43869	2.7509
9	2.54322	2.75875	2.71502	2.37823	2.44869	2.46079	2.58599	2.51126	2.39426	2.58429	2.35337	2.70543	1.71659	2.40974	2.40625	2.47517	2.15279	2.51604	2.47091	2.3348	2.6021	2.16684	2.49316	2.37656
10	2.51967	2.60135	2.97363	2.41783	2.56645	2.39754	2.52557	2.56416	2.29012	2.42104	2.01667	1.29359	1.75848	2.27279	2.59944	2.5782	2.42053	2.51397	2.3656	2.30107	2.78092	2.4579	2.60162	2.15412
11	2.57042	2.70586	2.72561	2.41586		2.54694	2.59096	2.57146	2.38729	2.29876	1.67158	2.19097	1.84276	2.37127	2.37734	2.52003	2.27187	2.49026	2.38289	2.16587	2.06474	2.2863	2.22659	2.38024
12	2.19059	2.69484	2.76394			2.58881	2.61481	2.5823	2.36132	2.4673	2.38273	2.29789	3.90398	2.18735	2.2689	2.4436	2.43231	2.56361	2.12915	2.15458	2.33993	2.53454	2.3647	2.22425
13								2.52936				2.07896	1.79289				2.33278			2.1774	2.44779	2.42073	2.62355	2.28292
14																				2.18576	2.47459	2.43022		2.3926
15																						2.32632
16																						2.45917
Supp. Fig. 4D
TFP ME	0.081	0.067	0.046	0.047	0.062	0.05	0.042	0.08
TFP MM	0.076	0.072	0.062	0.063	0.078	0.141	0.101	0.081
TFP DE	0.09	0.031	0.086	0.04	0.055	0.047	0.043	0.056
TFP DM	0.062	0.048	0.054	0.078	0.127	0.092	0.106	0.099
TL ME	0.379	0.403	0.192	0.13	0.176
TL MM	0.281	0.13	0.169	0.207	0.172
TL DE	0.316	0.155	0.226	0.327	0.287
TL DM	0.121	0.19	0.191	0.113	0.116
TS ME	0.36	0.558	0.686	0.356	0.69	0.678	0.591	0.633	0.6	0.57	0.46	0.57	0.45	0.62	0.69
TS MM	0.77	0.91	0.51	0.56	0.553	0.302	0.435	0.36	0.251	0.43	0.468	0.64	0.21	0.38	0.36
TS DE	0.57	0.422	0.59	0.454	0.53	0.671	0.478	0.51	0.477	0.667	0.539	0.54	0.446	0.657	0.76
TS DM	0.402	0.55	0.579	0.36	0.46	0.66	0.5	0.38	0.52	0.28	0.325	0.381	0.24	0.245	0.254
Supp. Fig. 4F
VinTS Lifetime Middle (ns)
	0 min	2 min	4 min	6 min	8 min	10 min	12 min	14 min	16 min	18 min	20 min
First - Min	0.0656604	0.295195	0.2111	0.1	0.34	0.2	0.21	0.225	0.21	0.308897	0.2175
First	2.49941	2.68355	2.4886	2.61312	2.48768	2.51788	2.51092	2.72252	2.45464	2.62158	2.67292
Median - First	0.27934	0.343	0.25	0.321	0.2543	0.321	0.32	0.131117	0.315	0.3121	0.2845
Third - Median	0.055	0.0259761	0.25	0	0.219	0	0.1	0.218883	0.05	0.1	0
Max - Third	0.1	0.248048	0.1	0.1	0.025	0.3	0.123	0.089	0.12	0.07	0.1
VinTS Lifetime Distal (ns)
	0 min	2 min	4 min	6 min	8 min	10 min	12 min	14 min	16 min	18 min	20 min
First - Min	0.07	0	0	0.1	0	0	0	0	0.2	0	0
First	2.68355	2.61	2.71312	2.48768	2.51788	2.51092	2.69752	2.69752	2.65464	2.60268	2.75542
Median - First	0.22	0.0519521	0.345	0	0.3	0.1	0.14	0.3	0.21	0.16	0
Third - Median	0.1	0.023	0.121	0.1	0.1	0.1	0.06	0.06	0.03	0.00758667	0.13
Max - Third	0.25	0.1	0	0	0	0.1	0.1	0.04	0.2	0.0924133	0.07
Area (%) of X-rhod-1 fluorescence per cell Middle
	0 min	2 min	4 min	6 min	8 min	10 min	12 min	14 min	16 min	18 min	20 min
First - Min	0.892285	16	12.3334	11.82	1.23345	1.90564	12.2595	11.2675	6.0425	17.2273	0.3675
First	21.2133	28.321	35.2032	26.9223	34.2003	20.1331	20.6475	31.7075	37.2425	29.5482	20.1275
Median - First	1.64229	1.53329	6.6195	5.52533	0.405221	7.78534	0.33251	2.52253	3.9575	4.22175	14.1025
Third - Median	15.0825	10.8338	1.02825	0.653244	12.5125	12.3142	10.12	0.667523	1.47625	10.4727	5.91975
Max - Third	9.3275	2.5425	1.35225	1.105	1.0625	3.00075	9.11235	5.3125	0.52375	3.96725	2.59025
Area (%) of X-rhod-1 fluorescence per cell Distal
	0 min	2 min	4 min	6 min	8 min	10 min	12 min	14 min	16 min	18 min	20 min
First - Min	10.0056	4.979	1.10093	7.5244	6.3229	0.16855	2.09856	1.34226	8.97123	9.23156	0.12054
First	30.1233	26.011	33.2459	41.7544	34.2346	30.1889	27.711	34.2333	33.2889	47.2106	36.1339
Median - First	9.11999	1.06534	1.09229	1.44351	1.13322	2.34222	4.22108	1.12345	9.67003	1.22235	1.23355
Third - Median	5.33218	3.24533	4.91565	0.23321	8.88556	4.26432	5.94331	0.793221	0.573329	0.712121	6.32234
Max - Third	3.79113	2.70245	4.91779	0.922449	3.20099	6.74455	1.35223	0.0870989	0.122346	0.267234	0.206233

## Sheet: Supp. Fig. 5
Supp. Fig. 5A
Cell cycle time Epithelium in Wnt5a-/-
	Anterior	Posterior	Lateral	Medial
Proximal Epithelium	11.243	9.323	11.7321	11.6507
Middle Epithelium	13.334	13.129	15.431	14.517
Distal Epithelium	13.1131	14.0376	13.2123	13.1908
Supp. Fig. 5B
Cell cycle time Mesenchyme in Wnt5a-/-
	Anterior	Posterior	Lateral	Medial
Proximal Mesenchyme	11.1947	10.5735	11.0738	11.104
Middle Mesenchyme	14.072	13.2218	13.2481	13.2745
Distal Mesenchyme	12.8903	13.2177	12.2329	12.7635
Supp. Fig. 5C
Elastic modulus (Pa) in Wnt5a-/-
Epitheium	Proximal	Middle	Distal
Wnt5a-/- 19 Som. Epithelium	47.3625	48.2027	47.83
Wnt5a-/- 21 Som. Epithelium	57.5778	59.3047	61.9592
Mesenchyme	Proximal	Middle	Distal
Wnt5a-/- 19 Som. Epithelium	61.7928	67.7305	64.6853
Wnt5a-/- 21 Som. Epithelium	67.1146	76.7768	82.1088
Supp. Fig. 5D
Viscosity (Pa·s) in Wnt5a-/-
	Proximal	Middle	Distal
Wnt5a-/- 19 Som.	62.9652	61.6193	63.5759
Wnt5a-/- 21 Som.	92.3894	88.1303	86.8074

[truncated: 2 more sheets: Supp. Fig. 6, Supp. Fig. 7]
